# Supplementary material for: Case Report: Genomic profiling in an invasive solid papillary carcinoma patient with liver metastasis and a history of invasive lobular carcinoma
Source: Pathol Oncol Res. 2025 Sep 9;31:1612129. doi: 10.3389/pore.2025.1612129 (PMC12454161; doi:10.3389/pore.2025.1612129)
Supplement: Supplementary file 2 [file DataSheet4.zip]

Archive with 12 entries (11 files):
- immunohistochemistry pictures of liver postoperative surgical specimen/
- immunohistochemistry pictures of liver postoperative surgical specimen/CgA 100x.jpg
- immunohistochemistry pictures of liver postoperative surgical specimen/E-cadherin 100x.jpg
- immunohistochemistry pictures of liver postoperative surgical specimen/ER 100x.jpg
- immunohistochemistry pictures of liver postoperative surgical specimen/GATA3 100x.jpg
- immunohistochemistry pictures of liver postoperative surgical specimen/Hepatocyte 100x.jpg
- immunohistochemistry pictures of liver postoperative surgical specimen/HER2 200x.jpg
- immunohistochemistry pictures of liver postoperative surgical specimen/INSM1 100x.jpg
- immunohistochemistry pictures of liver postoperative surgical specimen/Ki67 100x.jpg
- immunohistochemistry pictures of liver postoperative surgical specimen/PR 100x.jpg
- immunohistochemistry pictures of liver postoperative surgical specimen/Syn 100x.jpg
- immunohistochemistry pictures of liver postoperative surgical specimen/TRPS1 100x.jpg
