# Supplementary material for: Case Report: Genomic profiling in an invasive solid papillary carcinoma patient with liver metastasis and a history of invasive lobular carcinoma
Source: Pathol Oncol Res. 2025 Sep 9;31:1612129. doi: 10.3389/pore.2025.1612129 (PMC12454161; doi:10.3389/pore.2025.1612129)
Supplement: Supplementary file 3 [file DataSheet1.zip]

Archive with 9 entries (8 files):
- immunohistochemistry pictures of breast ILC/
- immunohistochemistry pictures of breast ILC/CK34βE12  100x.jpg
- immunohistochemistry pictures of breast ILC/CK5&6  100x.jpg
- immunohistochemistry pictures of breast ILC/E-cadherin  200x.jpg
- immunohistochemistry pictures of breast ILC/ER  100x.jpg
- immunohistochemistry pictures of breast ILC/HER2  200x.jpg
- immunohistochemistry pictures of breast ILC/ki67  100x.jpg
- immunohistochemistry pictures of breast ILC/P120  200x.jpg
- immunohistochemistry pictures of breast ILC/PR  100x.jpg
