# Supplementary material for: Case Report: Genomic profiling in an invasive solid papillary carcinoma patient with liver metastasis and a history of invasive lobular carcinoma
Source: Pathol Oncol Res. 2025 Sep 9;31:1612129. doi: 10.3389/pore.2025.1612129 (PMC12454161; doi:10.3389/pore.2025.1612129)
Supplement: Supplementary file 4 [file DataSheet2.zip]

Archive with 11 entries (10 files):
- immunohistochemistry pictures of breast SPC/
- immunohistochemistry pictures of breast SPC/Calponin 40x.jpg
- immunohistochemistry pictures of breast SPC/CgA 100x.jpg
- immunohistochemistry pictures of breast SPC/CK5&6 40x.jpg
- immunohistochemistry pictures of breast SPC/E-cadherin 100x.jpg
- immunohistochemistry pictures of breast SPC/ER 100x.jpg
- immunohistochemistry pictures of breast SPC/HER2 200x.jpg
- immunohistochemistry pictures of breast SPC/Ki67 100x.jpg
- immunohistochemistry pictures of breast SPC/P63 40x.jpg
- immunohistochemistry pictures of breast SPC/PR 100x.jpg
- immunohistochemistry pictures of breast SPC/Syn 100x.jpg
