# Supplementary material for: Case Report: Genomic profiling in an invasive solid papillary carcinoma patient with liver metastasis and a history of invasive lobular carcinoma
Source: Pathol Oncol Res. 2025 Sep 9;31:1612129. doi: 10.3389/pore.2025.1612129 (PMC12454161; doi:10.3389/pore.2025.1612129)
Supplement: Supplementary file 6 [file DataSheet5.zip › Raw data of NGS FC24A60096-L1ABAW2NXF1-L000J124/FC24A60096-L1ABAW2NXF1-L000J124/FC24A60096-L1ABAW2NXF1-L000J124.comprehensive.raw.armcnv.xls]

Sample	Arm	State	Score	Gene:Pip:New:SNP	Offset_SNP	Total_SNP
FC24A60096-L1ABAW2NXF1-L000J124	1p	Natural	0	Natural:.:Natural:Natural	0	25
FC24A60096-L1ABAW2NXF1-L000J124	1q	Natural	0	Natural:.:Natural:Natural	0	12
FC24A60096-L1ABAW2NXF1-L000J124	10p	Natural	0	Natural:.:Natural:Natural	0	1
FC24A60096-L1ABAW2NXF1-L000J124	10q	Natural	0	Natural:.:Natural:Natural	0	11
FC24A60096-L1ABAW2NXF1-L000J124	11p	Natural	0	Natural:.:Natural:Natural	0	15
FC24A60096-L1ABAW2NXF1-L000J124	11q	Del	5	Del:Del:Del:POS	20	23
FC24A60096-L1ABAW2NXF1-L000J124	12p	Del	5	Del:Del:Del:POS	18	21
FC24A60096-L1ABAW2NXF1-L000J124	12q	Natural	0	Natural:.:Natural:Natural	1	39
FC24A60096-L1ABAW2NXF1-L000J124	13p	NA	0	NA:NA:NA:NA
FC24A60096-L1ABAW2NXF1-L000J124	13q	Del	3	Del:Del:Del:Natural	7	14
FC24A60096-L1ABAW2NXF1-L000J124	14p	NA	0	NA:NA:NA:NA
FC24A60096-L1ABAW2NXF1-L000J124	14q	Natural	0	Natural:.:Natural:Natural	0	8
FC24A60096-L1ABAW2NXF1-L000J124	15p	NA	0	NA:NA:NA:NA
FC24A60096-L1ABAW2NXF1-L000J124	15q	Amp	5	Amp:Amp:Amp:POS	28	31
FC24A60096-L1ABAW2NXF1-L000J124	16p	Natural	0	Natural:.:Natural:Natural	1	4
FC24A60096-L1ABAW2NXF1-L000J124	16q	Del	3	Del:Del:Del:Natural	2	2
FC24A60096-L1ABAW2NXF1-L000J124	17p	Del	4	Del:Del:Natural:POS	7	8
FC24A60096-L1ABAW2NXF1-L000J124	17q	Natural	0	Natural:.:Natural:Natural	0	57
FC24A60096-L1ABAW2NXF1-L000J124	18p	Natural	0	Natural:.:Natural:Natural	0	0
FC24A60096-L1ABAW2NXF1-L000J124	18q	Natural	0	Natural:.:Natural:Natural	0	8
FC24A60096-L1ABAW2NXF1-L000J124	19p	Natural	0	Natural:.:Natural:Natural	0	16
FC24A60096-L1ABAW2NXF1-L000J124	19q	Natural	0	Natural:.:Natural:Natural	0	22
FC24A60096-L1ABAW2NXF1-L000J124	2p	Natural	0	Natural:.:Natural:Natural	1	22
FC24A60096-L1ABAW2NXF1-L000J124	2q	Natural	0	Natural:.:Natural:Natural	0	22
FC24A60096-L1ABAW2NXF1-L000J124	20p	Natural	0	Natural:.:Natural:Natural	0	0
FC24A60096-L1ABAW2NXF1-L000J124	20q	Natural	0	Natural:.:Natural:Natural	0	13
FC24A60096-L1ABAW2NXF1-L000J124	21p	NA	0	NA:NA:NA:NA
FC24A60096-L1ABAW2NXF1-L000J124	21q	Natural	0	Natural:.:Natural:Natural	1	12
FC24A60096-L1ABAW2NXF1-L000J124	22p	NA	0	NA:NA:NA:NA
FC24A60096-L1ABAW2NXF1-L000J124	22q	Natural	0	Natural:.:Natural:Natural	0	12
FC24A60096-L1ABAW2NXF1-L000J124	3p	Natural	0	Natural:.:Natural:Natural	0	19
FC24A60096-L1ABAW2NXF1-L000J124	3q	Natural	0	Natural:.:Natural:Natural	0	8
FC24A60096-L1ABAW2NXF1-L000J124	4p	Natural	0	Natural:.:Natural:Natural	0	4
FC24A60096-L1ABAW2NXF1-L000J124	4q	Natural	0	Natural:.:Natural:Natural	0	36
FC24A60096-L1ABAW2NXF1-L000J124	5p	Natural	0	Natural:.:Natural:Natural	0	7
FC24A60096-L1ABAW2NXF1-L000J124	5q	Natural	0	Natural:.:Natural:Natural	1	32
FC24A60096-L1ABAW2NXF1-L000J124	6p	Natural	0	Natural:.:Natural:Natural	0	26
FC24A60096-L1ABAW2NXF1-L000J124	6q	Natural	0	Natural:.:Natural:Natural	3	15
FC24A60096-L1ABAW2NXF1-L000J124	7p	Del	2	Del:Del:Natural:Natural	8	16
FC24A60096-L1ABAW2NXF1-L000J124	7q	Natural	0	Natural:.:Natural:Natural	1	22
FC24A60096-L1ABAW2NXF1-L000J124	8p	Natural	0	Natural:.:Natural:Natural	0	9
FC24A60096-L1ABAW2NXF1-L000J124	8q	Natural	0	Natural:.:Natural:Natural	1	17
FC24A60096-L1ABAW2NXF1-L000J124	9p	Natural	0	Natural:.:Natural:Natural	0	30
FC24A60096-L1ABAW2NXF1-L000J124	9q	Natural	0	Natural:.:Natural:Natural	1	10
FC24A60096-L1ABAW2NXF1-L000J124	Xp	Del	2	Del:Del:Natural:Natural	9	13
FC24A60096-L1ABAW2NXF1-L000J124	Xq	Del	2	Natural:Del:Del:Natural	1	1
FC24A60096-L1ABAW2NXF1-L000J124	Yp	NA	0	NA:NA:NA:NA
FC24A60096-L1ABAW2NXF1-L000J124	Yq	NA	0	NA:NA:NA:NA
