# Supplementary material for: Case Report: Genomic profiling in an invasive solid papillary carcinoma patient with liver metastasis and a history of invasive lobular carcinoma
Source: Pathol Oncol Res. 2025 Sep 9;31:1612129. doi: 10.3389/pore.2025.1612129 (PMC12454161; doi:10.3389/pore.2025.1612129)
Supplement: Supplementary file 6 [file DataSheet5.zip › Raw data of NGS FC24A60096-L1ABAW2NXF1-L000J124/FC24A60096-L1ABAW2NXF1-L000J124/FC24A60096-L1ABAW2NXF1-L000J124.final.candidate.SNP.tsv]

id	Type	Gene	Gene.ID	AAChange	Chr.start	Chr.end	Ref	Alt	Hom.Het	ExonicFunc	rsID	AF	CopyNumber	DP(ref:alt)	NormalID	NormalAF	NormalDP(ref:alt)	Comment	Hotspot	Strand	CLNSIG	CLNREVSTAT	CLNDNINCL	CLINID	BRCAClass	CosmicID	Cosmic.Occurence	HGMD_class	Variant_effect_LOVD	InterVar_Class	1000g	1000gEAS	ExAC_ALL	ExAC_EAS	gnomAD_exome_ALL	gnomAD_exome_EAS	gnomAD_genome_ALL	gnomAD_genome_EAS	GS_ALL	SIFT.score	SIFT.pred	PolyPhen.score	PolyPhen.pred	CADD_phred	GERP++_RS	OMIM_Inheritance	OMIM_Link	InterVar_ACMG	Chr.start_rule3
FC24A60096-L1ABAW2NXF1-L000J124	SNP	EPCAM	EPCAM:NM_002354.3:exon3	c.344T>C(p.M115T)	2:47601106	2:47601106	T	C	het	missense_variant	rs1126497	49.47%	.	2094(1058:1036)	.	.	.	.	NHS	.	Benign	criteria_provided,_multiple_submitters,_no_conflicts	.	183700	.	COSM3927762	3	DP	-/.	Benign	0.666134	0.8323	0.5231	0.8275	0.513133	0.83201	0.600307	0.840412	0.808	1.0	T	0.0	B	0.238	1.71	;Autosomal recessive	https://www.omim.org/entry/613244;https://www.omim.org/entry/613217	BA1; BS1; BP4; BP6	2:47601106
FC24A60096-L1ABAW2NXF1-L000J124	SNP	FGFR4	FGFR4:NM_213647.3:exon9	c.1162G>A(p.G388R)	5:176520243	5:176520243	G	A	het	missense_variant	rs351855	44.81%	.	2850(1573:1277)	.	.	.	.	NHS	.	Conflicting_interpretations_of_pathogenicity	criteria_provided,_conflicting_interpretations	.	16326	.	COSM1567768	32	DFP	.	Benign	0.299521	0.4633	0.3229	0.4478	0.327111	0.449572	0.273719	0.463684	0.402	0.12	T	0.7	P	24.8	4.29	.	.	PP2; BA1; BS1	5:176520243
FC24A60096-L1ABAW2NXF1-L000J124	SNP	ERBB2	ERBB2:NM_004448.4:exon27	c.3508C>G(p.P1170A)	17:37884037	17:37884037	C	G	het	missense_variant	rs1058808	48.95%	.	2380(1215:1165)	.	.	.	.	NHS	.	Benign	criteria_provided,_single_submitter	.	134082	.	COSM5436892	10	DP	-/.	Benign	0.452077	0.4018	0.6062	0.3800	0.609431	0.366133	0.516225	0.348249	0.433	0.045	D	0.607	P	23.7	5.04	;;;	https://www.omim.org/entry/211980;https://www.omim.org/entry/613659;https://www.omim.org/entry/137800	BA1; BS1; BP6	17:37884037
[truncated: 13 more columns]
