# Supplementary material for: Case Report: Genomic profiling in an invasive solid papillary carcinoma patient with liver metastasis and a history of invasive lobular carcinoma
Source: Pathol Oncol Res. 2025 Sep 9;31:1612129. doi: 10.3389/pore.2025.1612129 (PMC12454161; doi:10.3389/pore.2025.1612129)
Supplement: Supplementary file 6 [file DataSheet5.zip › Raw data of NGS FC24A60096-L1ABAW2NXF1-L000J124/FC24A60096-L1ABAW2NXF1-L000J124/FC24A60096-L1ABAW2NXF1-L000J124.glioblastoma.arm.xls]

Sample	Chr(Arm)	State
FC24A60096-L1ABAW2NXF1-L000J124	1p19q	Negative
FC24A60096-L1ABAW2NXF1-L000J124	7A10D	Negative
