# Supplementary material for: Case Report: Genomic profiling in an invasive solid papillary carcinoma patient with liver metastasis and a history of invasive lobular carcinoma
Source: Pathol Oncol Res. 2025 Sep 9;31:1612129. doi: 10.3389/pore.2025.1612129 (PMC12454161; doi:10.3389/pore.2025.1612129)
Supplement: Supplementary file 6 [file DataSheet5.zip › Raw data of NGS FC24A60096-L1ABAW2NXF1-L000J124/FC24A60096-L1ABAW2NXF1-L000J124/FC24A60096-L1ABAW2NXF1-L000J124.interval.raw.armcnv.xls]

Sample	Arm	Amp_percent	Del_percent	State	Arm_log2Ratio
FC24A60096-L1ABAW2NXF1-L000J124	1p	0.00	0.02	.	0.05
FC24A60096-L1ABAW2NXF1-L000J124	1q	0.00	0.00	.	0.06
FC24A60096-L1ABAW2NXF1-L000J124	10p	0.00	0.00	.	0.02
FC24A60096-L1ABAW2NXF1-L000J124	10q	0.00	0.00	.	0.02
FC24A60096-L1ABAW2NXF1-L000J124	11p	0.00	0.00	.	0.06
FC24A60096-L1ABAW2NXF1-L000J124	11q	0.50	71.62	Del	-0.60
FC24A60096-L1ABAW2NXF1-L000J124	12p	0.29	76.98	Del	-0.71
FC24A60096-L1ABAW2NXF1-L000J124	12q	0.00	0.00	.	0.04
FC24A60096-L1ABAW2NXF1-L000J124	13p	0.00	0.00	.	NA
FC24A60096-L1ABAW2NXF1-L000J124	13q	0.00	81.55	Del	-0.63
FC24A60096-L1ABAW2NXF1-L000J124	14p	0.00	0.00	.	NA
FC24A60096-L1ABAW2NXF1-L000J124	14q	0.00	0.00	.	0.07
FC24A60096-L1ABAW2NXF1-L000J124	15p	0.00	0.00	.	NA
FC24A60096-L1ABAW2NXF1-L000J124	15q	79.58	0.00	Amp	0.48
FC24A60096-L1ABAW2NXF1-L000J124	16p	0.00	0.00	.	-0.00
FC24A60096-L1ABAW2NXF1-L000J124	16q	0.00	72.90	Del	-0.51
FC24A60096-L1ABAW2NXF1-L000J124	17p	0.00	61.76	Del	-1.17
FC24A60096-L1ABAW2NXF1-L000J124	17q	0.00	0.00	.	0.02
FC24A60096-L1ABAW2NXF1-L000J124	18p	0.00	0.00	.	0.11
FC24A60096-L1ABAW2NXF1-L000J124	18q	0.00	0.00	.	0.11
FC24A60096-L1ABAW2NXF1-L000J124	19p	11.37	0.00	.	-0.00
FC24A60096-L1ABAW2NXF1-L000J124	19q	0.00	0.00	.	-0.05
FC24A60096-L1ABAW2NXF1-L000J124	2p	0.00	0.00	.	0.01
FC24A60096-L1ABAW2NXF1-L000J124	2q	0.00	0.00	.	0.01
FC24A60096-L1ABAW2NXF1-L000J124	20p	0.00	0.00	.	0.02
FC24A60096-L1ABAW2NXF1-L000J124	20q	28.51	0.00	.	0.18
FC24A60096-L1ABAW2NXF1-L000J124	21p	0.00	0.00	.	NA
FC24A60096-L1ABAW2NXF1-L000J124	21q	0.00	0.00	.	0.11
FC24A60096-L1ABAW2NXF1-L000J124	22p	0.00	0.00	.	NA
FC24A60096-L1ABAW2NXF1-L000J124	22q	0.00	0.01	.	0.01
FC24A60096-L1ABAW2NXF1-L000J124	3p	0.00	0.02	.	0.03
FC24A60096-L1ABAW2NXF1-L000J124	3q	0.00	0.00	.	0.06
FC24A60096-L1ABAW2NXF1-L000J124	4p	0.00	0.00	.	0.08
FC24A60096-L1ABAW2NXF1-L000J124	4q	0.00	0.00	.	0.08
FC24A60096-L1ABAW2NXF1-L000J124	5p	0.00	0.00	.	0.11
FC24A60096-L1ABAW2NXF1-L000J124	5q	0.00	0.02	.	0.06
FC24A60096-L1ABAW2NXF1-L000J124	6p	0.00	0.00	.	-0.01
FC24A60096-L1ABAW2NXF1-L000J124	6q	0.00	40.81	.	-0.24
FC24A60096-L1ABAW2NXF1-L000J124	7p	0.00	74.96	Del	-0.57
FC24A60096-L1ABAW2NXF1-L000J124	7q	0.00	0.00	.	0.04
FC24A60096-L1ABAW2NXF1-L000J124	8p	0.00	0.00	.	0.04
FC24A60096-L1ABAW2NXF1-L000J124	8q	0.00	0.00	.	0.04
FC24A60096-L1ABAW2NXF1-L000J124	9p	0.00	0.00	.	0.08
FC24A60096-L1ABAW2NXF1-L000J124	9q	0.00	0.54	.	0.07
FC24A60096-L1ABAW2NXF1-L000J124	Xp	0.00	58.10	Del	-0.75
FC24A60096-L1ABAW2NXF1-L000J124	Xq	0.00	76.97	Del	-0.57
FC24A60096-L1ABAW2NXF1-L000J124	Yp	0.00	0.00	.	-2.56
FC24A60096-L1ABAW2NXF1-L000J124	Yq	0.00	0.00	.	NA
