# Supplementary material for: Case Report: Genomic profiling in an invasive solid papillary carcinoma patient with liver metastasis and a history of invasive lobular carcinoma
Source: Pathol Oncol Res. 2025 Sep 9;31:1612129. doi: 10.3389/pore.2025.1612129 (PMC12454161; doi:10.3389/pore.2025.1612129)
Supplement: Supplementary file 6 [file DataSheet5.zip › Raw data of NGS FC24A60096-L1ABAW2NXF1-L000J124/FC24A60096-L1ABAW2NXF1-L000J124/FC24A60096-L1ABAW2NXF1-L000J124.MB.tsv]

SampleID	Predict	Predict_Group.3	Predict_Group.4	Predict_SHH	Predict_WNT
FC24A60096-L1ABAW2NXF1-L000J124	Group 4	0.1619124249909	0.7851033847115	0.0516307788867803	0.00135341141081911
