# Supplementary material for: Case Report: Genomic profiling in an invasive solid papillary carcinoma patient with liver metastasis and a history of invasive lobular carcinoma
Source: Pathol Oncol Res. 2025 Sep 9;31:1612129. doi: 10.3389/pore.2025.1612129 (PMC12454161; doi:10.3389/pore.2025.1612129)
Supplement: Supplementary file 6 [file DataSheet5.zip › Raw data of NGS FC24A60096-L1ABAW2NXF1-L000J124/FC24A60096-L1ABAW2NXF1-L000J124/FC24A60096-L1ABAW2NXF1-L000J124.mut.checksnp.tsv]

id	Type	Gene	Gene.ID	AAChange	Chr.start	Chr.end	Ref	Alt	Hom.Het	ExonicFunc	rsID	AF	CopyNumber	DP(ref:alt)	NormalID	NormalAF	NormalDP(ref:alt) Comment	Hotspot	Strand	CLNSIG	CLNREVSTAT	CLNDNINCL	CLINID	BRCAClass	CosmicID	Cosmic.Occurence	HGMD_class	Variant_effect_LOVD	InterVar_Class	1000g	1000gEAS	ExAC_ALL	ExAC_EAS	gnomAD_exome_ALL	gnomAD_exome_EAS	gnomAD_genome_ALL	gnomAD_genome_EAS	GS_ALL	SIFT.score	SIFT.pred	PolyPhen.score	PolyPhen.pred	CADD_phred	GERP++_RS	OMIM_Inheritance	OMIM_Link	InterVar_ACMG	Chr.start_rule3	Chr.end_rule3
FC24A60096-L1ABAW2NXF1-L000J124	check.SNP	DPYD	DPYD:NM_000110.4:exon2	c.85C>T(p.R29C)	1:98348885	1:98348885	G	A	hom	missense_variant	rs1801265	100.0%	.	1423(0:1423)	.	.	.	NHS		not_provided	no_assertion_provided	.	100123	.	COSM3735988	1	DFP	-/-	Benign	0.739816	0.9137	0.7651	0.9279	0.771831	0.928003	0.71951	0.928479	0.905	.	.	.	.	.	.	Autosomal recessive;Autosomal recessive	https://www.omim.org/entry/274270;https://www.omim.org/entry/274270	BA1; BS1; BP1	1:98348885	1;98348885;98348885;G;A;DPYD;SNV;NM_000110.4;c.85C>T;p.Arg29Cys;100.0;Missense_substitution;2/23;.
FC24A60096-L1ABAW2NXF1-L000J124	check.SNP	CYP2C19	CYP2C19:NM_000769.4:exon5	c.681G>A(p.P227=)	10:96541616	10:96541616	G	A	het	synonymous_variant	rs4244285	44.82%	.	1256(693:563)	.	.	.	NHS		Likely_benign|other	criteria_provided,_multiple_submitters,_no_conflicts	CYP2C19:_no_function|Clopidogrel_response|Voriconazole_response|Citalopram_response|Escitalopram_response|Sertraline_response	16897	.	COSM3998144	11	DFP	+/.	Benign	0.221446	0.3125	0.1892	0.3104	0.176396	0.307398	0.167115	0.307742	0.312	.	.	.	.	.	.	Autosomal recessive;Autosomal recessive;Autosomal recessive;Autosomal recessive	https://www.omim.org/entry/609535;https://www.omim.org/entry/609535;https://www.omim.org/entry/609535;https://www.omim.org/entry/609535	BA1; BS1; BP4; BP6; BP7	10:96541616	10;96541616;96541616;G;A;CYP2C19;SNV;NM_000769.4;c.681G>A;p.Pro227=;44.82;Synonymous_substitution;5/9;.
FC24A60096-L1ABAW2NXF1-L000J124	check.SNP	XRCC1	XRCC1:NM_006297.3:exon10	c.1196A>G(p.Q399R)	19:44055726	19:44055726	T	C	het	missense_variant	rs25487	49.12%	.	1018(518:500)	.	.	.	NHS		drug_response	reviewed_by_expert_panel	.	225976	.	COSM3756906	2	DFP	.	Benign	0.739617	0.7649	0.6853	0.7430	0.680618	0.742111	0.720226	0.736165	0.743	1.0	T	0.0	B	9.117	4.13	Autosomal recessive	https://www.omim.org/entry/617633	BA1; BS1	19:44055726	19;44055726;44055726;T;C;XRCC1;SNV;NM_006297.3;c.1196A>G;p.Gln399Arg;49.12;Missense_substitution;10/17;.
FC24A60096-L1ABAW2NXF1-L000J124	check.SNP	ERCC1	ERCC1:NM_001983.4:exon4	c.354T>C(p.N118=)	19:45923653	19:45923653	A	G	het	synonymous_variant	rs11615	47.32%	.	1940(1022:918)	.	.	.	NHS		Benign	criteria_provided,_multiple_submitters,_no_conflicts	.	225945	.	.	.	.	-/.	Benign	0.66893	0.7381	0.5159	0.7385	0.501057	0.73361	0.541933	0.743226	0.746	.	.	.	.	.	.	Autosomal recessive	https://www.omim.org/entry/610758	BA1; BS1; BP4; BP6; BP7	19:45923653	19;45923653;45923653;A;G;ERCC1;SNV;NM_001983.4;c.354T>C;p.Asn118=;47.32;Synonymous_substitution;4/10;.
[truncated: 12 more columns]
