# Supplementary material for: Case Report: Genomic profiling in an invasive solid papillary carcinoma patient with liver metastasis and a history of invasive lobular carcinoma
Source: Pathol Oncol Res. 2025 Sep 9;31:1612129. doi: 10.3389/pore.2025.1612129 (PMC12454161; doi:10.3389/pore.2025.1612129)
Supplement: Supplementary file 6 [file DataSheet5.zip › Raw data of NGS FC24A60096-L1ABAW2NXF1-L000J124/FC24A60096-L1ABAW2NXF1-L000J124/FC24A60096-L1ABAW2NXF1-L000J124.sv.hotcheck.tsv]

#Sample	MajoGene	Gene1	Gene2	Orientation	BrkpFusion	Fusion	Pos1	Pos2	BrkptType	TumorReferenceCount	TumorSplitReferenceCount	TumorVariantCount	TumorSplitVariantCount	AF	Cosmic_Fusion_Counts	CC_Tumour_Types(Somatic)	ClassTag	PassTag	Strand
FC24A60096-L1ABAW2NXF1-L000J124	FGFR1	FGFR1:NM_023110	ZNF703:NM_025069	UNK	FGFR1:5'UTR~IGR (upstream ZNF703)	FGFR1:5'UTR~IGR (upstream ZNF703)	8:38325119	8:37559869	PRECISE	0	1712	0	4	0.23%	1	site2:"MPN, NHL"	hot6	Fail	.
FC24A60096-L1ABAW2NXF1-L000J124	FGFR1	FGFR1:NM_023110	UNC5D:NM_080872	UNK	FGFR1:intron7~IGR (upstream UNC5D)	FGFR1:exon7~IGR (upstream UNC5D)	8:38281329	8:34476457	PRECISE	0	1364	0	4	0.29%	0	site2:"MPN, NHL"	hot6	Fail	.
FC24A60096-L1ABAW2NXF1-L000J124	NTRK3	ABHD2:NM_152924	NTRK3:NM_001012338	UNK	IGR (upstream ABHD2)~NTRK3:intron13	IGR (upstream ABHD2)~NTRK3:exon14	15:89619218	15:88656082	PRECISE	0	1457	0	4	0.27%	0	site1:"congenital fibrosarcoma, secretory breast "	hot6	Fail	.
FC24A60096-L1ABAW2NXF1-L000J124	ALK	EPB41L5:NM_020909	ALK:NM_004304	UNK	EPB41L5:intron16~ALK:exon8	EPB41L5:exon16~ALK:exon8	2:120882739	2:29541196	PRECISE	0	1249	0	4	0.32%	0	site1:"ALCL, NSCLC, neuroblastoma"	hot5	Fail	.
FC24A60096-L1ABAW2NXF1-L000J124	FGFR2	FGFR2:NM_000141	DIP2C:NM_014974	delly	FGFR2:intron2~DIP2C:intron1	FGFR2:exon2~DIP2C:exon2	10:123337370	10:596675	PRECISE	0	1090	0	4	0.37%	0	site2:"gastric, NSCLC, endometrial"	hot5	Fail	.
FC24A60096-L1ABAW2NXF1-L000J124	NTRK1	ERI3:NM_024066	NTRK1:NM_002529	UNK	ERI3:intron8~NTRK1:intron7	ERI3:exon8~NTRK1:exon8	1:44693711	1:156842119	PRECISE	0	1266	0	3	0.24%	0	site2:papillary thyroid	hot5	Fail	.
